# Supplementary material for: Prevalence and Risk Factors Associated with Feline Infectious Peritonitis (FIP) in Mainland China between 2008 and 2023: A Systematic Review and Meta-Analysis
Source: Animals (Basel). 2024 Apr 18;14(8):1220. doi: 10.3390/ani14081220 (PMC11047601; doi:10.3390/ani14081220)
Supplement: Supplementary file 1 [file animals-14-01220-s001.zip]

Archive with 1 entries (1 files):
- animals-2897293-supplementary.pdf
